# Supplementary material for: GPX5-Enriched Exosomes Improve Sperm Quality and Fertilization Ability
Source: Int J Mol Sci. 2024 Sep 30;25(19):10569. doi: 10.3390/ijms251910569 (PMC11477019; doi:10.3390/ijms251910569)
Supplement: Supplementary file 1 [file ijms-25-10569-s001.zip]

Archive with 1 entries (1 files):
- Supplementary tables S1.xlsx
