# Supplementary material for: GPX5-Enriched Exosomes Improve Sperm Quality and Fertilization Ability
Source: Int J Mol Sci. 2024 Sep 30;25(19):10569. doi: 10.3390/ijms251910569 (PMC11477019; doi:10.3390/ijms251910569)
Supplement: Supplementary file 1 [file ijms-25-10569-s001.zip › Supplementary tables S1.xlsx]

## Sheet: Sheet1
Boar number	Boar birth date	Semen volume（mL）	Semen density(10^8)	Sperm motility(%)	Total sperm count（1*10^10)	Effective sperm count (1*10^10)	Sow number	Sow birth date	Sow first mating age	Sow mating age	Sow mating date	Sow mating estrus	Return to estrus
LCR1	2019-05-10	240	4.3	78	10.32	8.0496	YYXJTC318192709	2018-07-14	268	609	2020-03-14	1	0
LCR1	2019-05-10	240	4.3	78	10.32	8.0496	YYXJTC418226504	2018-01-01	453	803	2020-03-14	1	0
LCR1	2019-05-10	240	4.3	78	10.32	8.0496	YYXJTC317227706	2017-11-01	222	864	2020-03-14	1	0
LCR1	2019-05-10	240	4.3	78	10.32	8.0496	YYXJTC318165502	2018-06-20	261	633	2020-03-14	1	1
LCR1	2019-05-10	240	4.3	78	10.32	8.0496	YYXJTC319184804	2019-04-13	336	336	2020-03-14	1	0
LCR1	2019-05-10	240	4.3	78	10.32	8.0496	YYXJTC319208805	2019-05-09	310	310	2020-03-14	1	0
LCR1	2019-05-10	310	2.78	81	8.618	6.98058	YYXJTC318191808	2018-07-16	256	646	2020-04-22	1	0
LCR1	2019-05-10	310	2.78	81	8.618	6.98058	YYXJTC318195506	2018-07-18	251	644	2020-04-22	1	0
LCR1	2019-05-10	310	2.78	81	8.618	6.98058	YYXJTC319125401	2019-01-30	306	448	2020-04-22	1	0
LCR1	2019-05-10	310	2.78	81	8.618	6.98058	YYXJTC318605101	2018-12-16	349	493	2020-04-22	1	0
LCR1	2019-05-10	310	2.78	81	8.618	6.98058	YYXJTC317184204	2017-09-05	277	960	2020-04-22	1	0
LCR1	2019-05-10	310	2.78	81	8.618	6.98058	YYXJTC318550301	2018-10-31	391	539	2020-04-22	1	0
LCR1	2019-05-10	310	2.78	81	8.618	6.98058	YYXJTC319021804	2019-09-12	223	223	2020-04-22	1	0
LCR1	2019-05-10	310	2.78	81	8.618	6.98058	YYXJTC318574403	2018-11-17	380	523	2020-04-23	1	0
LCR1	2019-05-10	310	2.78	81	8.618	6.98058	YYXJTC318581002	2018-11-26	371	514	2020-04-23	1	0
LCR1	2019-05-10	310	2.78	81	8.618	6.98058	YYXJTC319135102	2019-02-20	284	428	2020-04-23	1	0
LCR1	2019-05-10	310	2.78	81	8.618	6.98058	YYXJTC318601203	2018-12-11	349	500	2020-04-24	1	0
LCR1	2019-05-10	310	2.78	81	8.618	6.98058	YYXJTC318609904	2018-12-15	345	496	2020-04-24	1	0
LCR1	2019-05-10	310	2.78	81	8.618	6.98058	YYXJTC317210701	2017-10-08	238	929	2020-04-24	1	0
LCR1	2019-05-10	310	2.78	81	8.618	6.98058	YYXJTC319126705	2019-02-12	286	437	2020-04-24	1	1
LCR1	2019-05-10	240	3.6	76	8.64	6.5664	YYXJTC319020704	2019-09-13	228	228	2020-04-28	1	0
LCR1	2019-05-10	240	3.6	76	8.64	6.5664	YYXJTC319021705	2019-09-10	231	231	2020-04-28	1	0
LCR1	2019-05-10	240	3.6	76	8.64	6.5664	YYXJTC319020603	2019-09-12	230	230	2020-04-29	1	0
LCR1	2019-05-10	240	3.6	76	8.64	6.5664	YYXJTC319020904	2019-09-12	230	230	2020-04-29	1	1
LCR1	2019-05-10	240	3.6	76	8.64	6.5664	YYXJTC319024601	2019-09-23	219	219	2020-04-29	1	0
LCR1	2019-05-10	240	3.6	76	8.64	6.5664	YYXJTC319026501	2019-09-27	215	215	2020-04-29	1	0
LCR1	2019-05-10	240	3.6	76	8.64	6.5664	YYXJTC319347804	2019-08-30	243	243	2020-04-29	1	0
LCR1	2019-05-10	240	3.6	76	8.64	6.5664	YYXJTC319277202	2019-07-16	289	289	2020-04-30	1	0
LCR1	2019-05-10	240	3.6	76	8.64	6.5664	YYXJTC319394110	2019-12-05	147	147	2020-04-30	1	0
LCR1	2019-05-10	340	3.8	81	12.92	10.4652	YYXJTC318580103	2018-11-26	380	527	2020-05-06	1	0
LCR1	2019-05-10	340	3.8	81	12.92	10.4652	YYXJTC317188902	2017-09-13	263	966	2020-05-06	1	0
LCR1	2019-05-10	340	3.8	81	12.92	10.4652	YYXJTC319120704	2019-01-19	328	473	2020-05-06	1	0
LCR1	2019-05-10	340	3.8	81	12.92	10.4652	YYXJTC318591704	2018-12-05	373	518	2020-05-06	1	1
LCR1	2019-05-10	340	3.8	81	12.92	10.4652	YYXJTC319028305	2019-09-30	219	219	2020-05-06	1	1
LCR1	2019-05-10	340	3.8	81	12.92	10.4652	YYXJTC319133805	2019-02-19	295	443	2020-05-07	1	0
LCR1	2019-05-10	340	3.8	81	12.92	10.4652	YYXJTC319021204	2019-09-13	237	237	2020-05-07	1	0
LCR1	2019-05-10	340	3.8	81	12.92	10.4652	YYXJTC319023605	2019-09-21	229	229	2020-05-07	1	0
LCR1	2019-05-10	340	3.8	81	12.92	10.4652	YYXJTC319024003	2019-09-21	229	229	2020-05-07	1	1
LCR1	2019-05-10	340	3.8	81	12.92	10.4652	YYXJTC318593603	2018-12-06	372	519	2020-05-08	1	0
LCR1	2019-05-10	340	3.8	81	12.92	10.4652	YYXJTC318598506	2018-12-09	359	516	2020-05-08	1	0
LCR1	2019-05-10	340	3.8	81	12.92	10.4652	YYXJTC319023301	2019-09-21	230	230	2020-05-08	1	1
LCR1	2019-05-10	340	3.8	81	12.92	10.4652	YYXJTC319023304	2019-09-21	230	230	2020-05-08	1	0
LCR1	2019-05-10	340	3.8	81	12.92	10.4652	YYXJTC319121106	2019-01-18	332	477	2020-05-09	1	0
LCR1	2019-05-10	360	3.8	83	13.68	11.3544	YYXJTC317244705	2017-11-24	229	897	2020-05-09	2	0
LCR1	2019-05-10	360	3.8	83	13.68	11.3544	YYXJTC319017705	2019-09-02	228	250	2020-05-09	2	0
LCR1	2019-05-10	360	3.5	77	12.6	9.702	YYXJTC319121504	2019-01-19	348	479	2020-05-12	1	0
LCR1	2019-05-10	360	3.5	77	12.6	9.702	YYXJTC319119005	2019-01-19	330	479	2020-05-12	1	0
LCR1	2019-05-10	360	3.5	77	12.6	9.702	YYXJTC318581609	2018-11-28	385	531	2020-05-12	1	0
LCR1	2019-05-10	360	3.5	77	12.6	9.702	YYXJTC319121302	2019-01-19	331	479	2020-05-12	1	0
LCR1	2019-05-10	360	3.5	77	12.6	9.702	YYXJTC319119302	2019-01-17	332	481	2020-05-12	1	0
LCR1	2019-05-10	360	3.5	77	12.6	9.702	YYXJTC318246603	2018-08-25	268	626	2020-05-12	1	0
LCR1	2019-05-10	360	3.5	77	12.6	9.702	YYXJTC319019401	2019-09-05	250	250	2020-05-12	1	0
LCR1	2019-05-10	360	3.5	77	12.6	9.702	YYXJTC319028503	2019-10-02	223	223	2020-05-12	1	0
LCR1	2019-05-10	360	3.5	77	12.6	9.702	YYXJTC319136208	2019-02-22	295	445	2020-05-12	1	1
LCR1	2019-05-10	360	3.5	77	12.6	9.702	YYXJTC319120106	2019-01-18	331	481	2020-05-13	1	0
LCR1	2019-05-10	360	3.5	77	12.6	9.702	YYXJTC319123407	2019-01-29	277	470	2020-05-13	1	0
LCR1	2019-05-10	285	3.8	88	10.83	9.5304	YYXJTC319023306	2019-09-21	236	236	2020-05-14	1	0
LCR1	2019-05-10	285	3.8	88	10.83	9.5304	YYXJTC317266104	2017-12-19	224	879	2020-05-16	2	0
LCR1	2019-05-10	285	3.8	88	10.83	9.5304	YYXJTC317244004	2017-11-24	242	904	2020-05-16	2	0
LCR1	2019-05-10	285	3.8	88	10.83	9.5304	YYXJTC318246201	2018-08-26	285	629	2020-05-16	2	0
LCR1	2019-05-10	305	3.3	82	10.065	8.2533	YYXJTC318619009	2018-12-26	367	508	2020-05-17	1	0
LCR1	2019-05-10	305	3.3	82	10.065	8.2533	YYXJTC317272406	2017-12-26	232	873	2020-05-17	1	0
LCR1	2019-05-10	305	3.3	82	10.065	8.2533	YYXJTC318202605	2018-07-23	243	664	2020-05-17	1	0
LCR1	2019-05-10	305	3.3	82	10.065	8.2533	YYXJTC318602402	2018-12-11	352	523	2020-05-17	1	0
LCR1	2019-05-10	305	3.3	82	10.065	8.2533	YYXJTC318597003	2018-12-08	374	526	2020-05-17	1	0
LCR1	2019-05-10	305	3.3	82	10.065	8.2533	YYXJTC318192501	2018-07-15	245	672	2020-05-17	1	0
LCR1	2019-05-10	305	3.3	82	10.065	8.2533	YYXJTC318577201	2018-11-19	396	545	2020-05-17	1	1
LCR1	2019-05-10	305	3.3	87	10.065	8.75655	YYXJTC319207808	2019-05-10	373	373	2020-05-17	2	0
LCR1	2019-05-10	305	3.3	82	10.065	8.2533	YYXJTC317231107	2017-11-07	303	923	2020-05-18	1	0
LCR1	2019-05-10	305	3.3	82	10.065	8.2533	YYXJTC318252208	2018-08-29	252	628	2020-05-18	1	0
LCR1	2019-05-10	305	3.3	82	10.065	8.2533	YYXJTC318595405	2018-12-08	378	527	2020-05-18	1	0
LCR1	2019-05-10	305	3.3	82	10.065	8.2533	YYXJTC318005104	2018-01-06	246	864	2020-05-19	1	0
LCR1	2019-05-10	305	3.3	82	10.065	8.2533	YYXJTC318509706	2018-09-28	319	599	2020-05-19	1	0
LCR1	2019-05-10	240	3.4	85	8.16	6.936	YYXJTC317231002	2017-11-07	216	927	2020-05-22	1	0
LCR1	2019-05-10	240	3.4	85	8.16	6.936	YYXJTC319007903	2019-04-20	260	398	2020-05-22	1	0
LCR1	2019-05-10	240	3.4	85	8.16	6.936	YYXJTC319028302	2019-09-30	235	235	2020-05-22	1	0
LCR1	2019-05-10	240	3.4	85	8.16	6.936	YYXJTC318193003	2018-07-15	235	679	2020-05-24	2	0
LCR1	2019-05-10	240	3.4	85	8.16	6.936	YYXJTC319120401	2019-01-19	298	491	2020-05-24	1	0
LCR1	2019-05-10	240	3.4	85	8.16	6.936	YYXJTC319020702	2019-09-13	254	254	2020-05-24	1	0
LCR1	2019-05-10	240	3.4	85	8.16	6.936	YYXJTC319353901	2019-09-02	265	265	2020-05-24	1	0
LCR1	2019-05-10	230	2.5	75	5.75	4.3125	YYXJTC318010602	2018-01-13	231	863	2020-05-25	1	1
LCR1	2019-05-10	230	2.5	75	5.75	4.3125	YYXJTC319029506	2019-10-09	229	229	2020-05-25	1	0
LCR1	2019-05-10	345	3.6	83	12.42	10.3086	YYXJTC319016801	2019-08-30	274	274	2020-05-30	1	0
LCR1	2019-05-10	345	3.6	83	12.42	10.3086	YYXJTC319025305	2019-09-25	248	248	2020-05-30	1	0
LCR1	2019-05-10	345	3.6	83	12.42	10.3086	YYXJTC319022904	2019-09-15	259	259	2020-05-31	1	0
LCR1	2019-05-10	345	3.8	83	13.11	10.8813	YYXJTC319024504	2019-09-23	209	251	2020-05-31	2	0
LCR1	2019-05-10	345	3.6	83	12.42	10.3086	YYXJTC319024506	2019-09-23	251	251	2020-05-31	1	0
LCR1	2019-05-10	345	3.8	83	13.11	10.8813	YYXJTC319126705	2019-02-12	286	474	2020-05-31	2	0
LCR1	2019-05-10	260	3.5	79	9.1	7.189	YYXJTC317236405	2017-11-12	227	932	2020-06-01	1	0
LCR1	2019-05-10	260	3.5	79	9.1	7.189	YYXJTC317272407	2017-12-26	266	888	2020-06-01	1	0
LCR1	2019-05-10	260	3.5	79	9.1	7.189	YYXJTC318527508	2018-10-09	307	601	2020-06-01	1	0
LCR1	2019-05-10	260	3.5	79	9.1	7.189	YYXJTC318012002	2018-01-14	229	869	2020-06-01	1	0
LCR1	2019-05-10	260	3.5	79	9.1	7.189	YYXJTC318611001	2018-12-23	362	526	2020-06-01	1	0
LCR1	2019-05-10	260	3.5	79	9.1	7.189	YYXJTC318509702	2018-09-28	326	612	2020-06-01	1	1
LCR1	2019-05-10	260	3.5	79	9.1	7.189	YYXJTC319023903	2019-09-21	254	254	2020-06-01	1	0
LCR1	2019-05-10	260	3.5	79	9.1	7.189	YYXJTC319026504	2019-09-27	249	249	2020-06-02	1	0
LCR1	2019-05-10	260	3.5	79	9.1	7.189	YYXJTC319028304	2019-09-30	246	246	2020-06-02	1	0
LCR1	2019-05-10	225	3.2	83	7.2	5.976	YYXJTC319026201	2019-09-25	252	252	2020-06-03	1	0
LCR1	2019-05-10	225	3.2	83	7.2	5.976	YYXJTC319024301	2019-09-22	256	256	2020-06-04	1	0
LCR1	2019-05-10	225	3.2	83	7.2	5.976	YYXJTC319025604	2019-09-25	253	253	2020-06-04	1	0
LCR1	2019-05-10	280	3.6	80	10.08	8.064	YYXJTC319019103	2019-09-04	276	276	2020-06-06	1	0
LCR1	2019-05-10	280	3.6	80	10.08	8.064	YYXJTC319022902	2019-09-15	265	265	2020-06-06	1	0
LCR1	2019-05-10	280	3.6	80	10.08	8.064	YYXJTC319024502	2019-09-23	257	257	2020-06-06	1	0
LCR1	2019-05-10	280	3.6	80	10.08	8.064	YYXJTC318176905	2018-06-30	277	708	2020-06-07	1	0
LCR1	2019-05-10	280	3.6	80	10.08	8.064	YYXJTC318526605	2018-10-09	241	607	2020-06-07	1	0
LCR1	2019-05-10	280	3.6	80	10.08	8.064	YYXJTC317270209	2017-12-25	243	895	2020-06-07	1	0
LCR1	2019-05-10	280	3.6	80	10.08	8.064	YYXJTC318010204	2018-01-13	236	876	2020-06-07	1	0
LCR1	2019-05-10	280	3.6	80	10.08	8.064	YYXJTC318513403	2018-09-27	331	619	2020-06-07	1	1
LCR1	2019-05-10	280	3.6	80	10.08	8.064	YYXJTC319021305	2019-09-13	268	268	2020-06-07	1	0
LCR1	2019-05-10	280	3.6	80	10.08	8.064	YYXJTC319027101	2019-09-27	255	255	2020-06-08	1	0
LCR1	2019-05-10	280	3.6	80	10.08	8.064	YYXJTC319028803	2019-10-04	248	248	2020-06-08	1	0
LCR1	2019-05-10	280	3.6	80	10.08	8.064	YYXJTC319102204	2019-01-01	524	524	2020-06-08	1	0
LCR1	2019-05-10	285	3.6	83	10.26	8.5158	YYXJTC319023603	2019-09-21	235	264	2020-06-11	2	0
LCR1	2019-05-10	285	3.6	83	10.26	8.5158	YYXJTC318189405	2018-07-14	253	700	2020-06-13	1	0
LCR1	2019-05-10	285	3.6	83	10.26	8.5158	YYXJTC318614906	2018-12-17	351	544	2020-06-13	2	0
LCR1	2019-05-10	200	2.9	79	5.8	4.582	YYXJTC317191204	2017-09-16	273	1006	2020-06-18	1	0
LCR1	2019-05-10	200	2.9	79	5.8	4.582	YYXJTC319200305	2019-04-30	274	415	2020-06-18	1	0
LCR1	2019-05-10	200	3.7	86	7.4	6.364	YYXJTC318002901	2018-01-05	257	895	2020-06-18	2	0
LCR1	2019-05-10	200	2.9	79	5.8	4.582	YYXJTC317211503	2017-10-09	250	985	2020-06-20	1	0
LCR1	2019-05-10	200	2.9	79	5.8	4.582	YYXJTC319206707	2019-05-10	262	407	2020-06-20	1	0
LCR1	2019-05-10	200	2.9	79	5.8	4.582	YYXJTC317190202	2017-09-15	275	1009	2020-06-20	1	1
LCR1	2019-05-10	200	2.9	79	5.8	4.582	YYXJTC317265906	2017-12-18	266	916	2020-06-21	1	0
LCR1	2019-05-10	320	2.12	79	6.784	5.35936	YYXJTC319026201	2019-09-25	252	407	2020-11-05	1	0
LCR1	2019-05-10	320	2.12	79	6.784	5.35936	YYXJTC319208405	2019-05-09	253	546	2020-11-05	1	0
LCR1	2019-05-10	320	2.12	79	6.784	5.35936	YYXJTC320015301	2020-03-04	246	246	2020-11-05	1	0
LCR1	2019-05-10	320	2.12	79	6.784	5.35936	YYXJTC318173805	2018-06-28	258	862	2020-11-06	1	0
LCR1	2019-05-10	320	2.12	79	6.784	5.35936	YYXJTC318001406	2018-01-01	249	1041	2020-11-07	1	0
LCR1	2019-05-10	320	2.12	79	6.784	5.35936	YYXJTC320021707	2020-04-08	213	213	2020-11-07	1	0
LCR1	2019-05-10	310	2.34	76	7.254	5.51304	YYXJTC319010301	2019-04-30	269	562	2020-11-12	1	0
LCR1	2019-05-10	310	2.34	76	7.254	5.51304	YYXJTC318015107	2018-01-14	255	1034	2020-11-13	1	0
LCR1	2019-05-10	310	2.34	76	7.254	5.51304	YYXJTC318510302	2018-09-28	335	777	2020-11-13	1	0
LCR1	2019-05-10	310	2.34	76	7.254	5.51304	YYXJTC318528706	2018-10-09	345	766	2020-11-13	1	0
LCR1	2019-05-10	310	2.34	76	7.254	5.51304	YYXJTC318591704	2018-12-05	373	709	2020-11-13	1	0
LCR1	2019-05-10	310	2.34	76	7.254	5.51304	YYXJTC319020601	2019-09-12	280	428	2020-11-13	1	0
LCR1	2019-05-10	310	2.34	76	7.254	5.51304	YYXJTC320204803	2020-03-29	229	229	2020-11-13	1	0
LCR1	2019-05-10	310	2.34	76	7.254	5.51304	YYXJTC317275006	2017-12-29	234	1051	2020-11-14	1	0
LCR1	2019-05-10	310	2.34	76	7.254	5.51304	YYXJTC318520601	2018-10-06	309	770	2020-11-14	1	0
LCR1	2019-05-10	310	2.34	76	7.254	5.51304	YYXJTC320019304	2020-03-12	247	247	2020-11-14	1	0
LCR1	2019-05-10	290	2.5	82	7.25	5.945	YYXJTC320005405	2020-01-31	266	289	2020-11-15	2	0
LCR1	2019-05-10	295	2.3	84	6.785	5.6994	YYXJTC320009003	2020-02-14	275	275	2020-11-15	1	1
LCR1	2019-05-10	290	2.5	82	7.25	5.945	YYXJTC320013208	2020-02-24	241	265	2020-11-15	2	0
LCR1	2019-05-10	295	2.3	84	6.785	5.6994	YYXJTC317183105	2017-09-05	284	1168	2020-11-16	1	0
LCR1	2019-05-10	295	2.3	84	6.785	5.6994	YYXJTC317223301	2017-10-25	233	1118	2020-11-16	1	0
LCR1	2019-05-10	295	2.3	84	6.785	5.6994	YYXJTC317271503	2017-12-26	227	1056	2020-11-16	1	0
LCR1	2019-05-10	295	2.3	84	6.785	5.6994	YYXJTC318614906	2018-12-17	351	702	2020-11-18	1	0
HCR1	2019-05-09	195	3.5	76	6.825	5.187	YYXJTC317220509	2017-10-20	234	1014	2020-07-30	1	0
HCR1	2019-05-09	215	3.4	81	7.31	5.9211	YYXJTC319257401	2019-07-06	245	391	2020-07-31	1	0
HCR1	2019-05-09	215	3.4	81	7.31	5.9211	YYXJTC317234305	2017-11-08	235	996	2020-07-31	1	0
HCR1	2019-05-09	215	3.4	81	7.31	5.9211	YYXJTC319189904	2019-04-19	319	469	2020-07-31	1	0
HCR1	2019-05-09	220	3.3	85	7.26	6.171	YYXJTC319027904	2019-10-02	253	303	2020-07-31	2	0
HCR1	2019-05-09	215	3.4	81	7.31	5.9211	YYXJTC318228002	2018-08-15	238	717	2020-08-01	1	0
HCR1	2019-05-09	215	3.4	81	7.31	5.9211	YYXJTC318250605	2018-08-29	259	703	2020-08-01	1	0
HCR1	2019-05-09	215	3.4	81	7.31	5.9211	YYXJTC318254701	2018-09-01	256	700	2020-08-01	1	0
HCR1	2019-05-09	220	3.3	85	7.26	6.171	YYXJTC319022503	2019-09-19	259	317	2020-08-01	2	0
HCR1	2019-05-09	215	3.4	81	7.31	5.9211	YYXJTC319027903	2019-10-02	304	304	2020-08-01	1	0
HCR1	2019-05-09	260	3.34	81	8.684	7.03404	YYXJTC318507402	2018-09-24	239	687	2020-08-11	1	0
HCR1	2019-05-09	260	3.34	81	8.684	7.03404	YYXJTC317255705	2017-12-09	222	976	2020-08-11	1	0
HCR1	2019-05-09	250	3.5	82	8.75	7.175	YYXJTC318012502	2018-01-14	256	941	2020-08-12	1	0
HCR1	2019-05-09	250	3.5	82	8.75	7.175	YYXJTC317245701	2017-11-28	231	988	2020-08-12	1	0
HCR1	2019-05-09	250	3.5	82	8.75	7.175	YYXJTC320001206	2020-01-05	220	220	2020-08-12	1	0
HCR1	2019-05-09	240	3.5	83	8.4	6.972	YYXJTC318165002	2018-06-20	260	789	2020-08-17	1	0
HCR1	2019-05-09	240	2.75	83	6.6	5.478	YYXJTC317233401	2017-11-08	234	1014	2020-08-18	1	0
HCR1	2019-05-09	240	2.75	83	6.6	5.478	YYXJTC317272912	2017-12-26	235	966	2020-08-18	1	0
HCR1	2019-05-09	240	2.75	83	6.6	5.478	YYXJTC318001404	2018-01-01	235	961	2020-08-19	1	0
HCR1	2019-05-09	240	2.75	83	6.6	5.478	YYXJTC318245707	2018-08-27	388	723	2020-08-19	1	0
HCR1	2019-05-09	240	2.75	83	6.6	5.478	YYXJTC318179405	2018-07-05	248	776	2020-08-19	1	0
HCR1	2019-05-09	240	2.75	83	6.6	5.478	YYXJTC318240006	2018-08-24	281	726	2020-08-19	1	0
HCR1	2019-05-09	240	2.75	83	6.6	5.478	YYXJTC318600903	2018-12-12	325	616	2020-08-19	1	0
HCR1	2019-05-09	240	2.56	82	6.144	5.03808	YYXJTC317262003	2017-12-16	237	978	2020-08-20	1	0
HCR1	2019-05-09	240	2.56	82	6.144	5.03808	YYXJTC317265202	2017-12-18	365	977	2020-08-21	1	0
HCR1	2019-05-09	240	2.56	82	6.144	5.03808	YYXJTC318173001	2018-06-27	263	786	2020-08-21	1	0
HCR1	2019-05-09	240	2.56	82	6.144	5.03808	YYXJTC319036006	2019-12-30	235	235	2020-08-21	1	0
HCR1	2019-05-09	240	2.56	82	6.144	5.03808	YYXJTC319122602	2019-01-18	292	582	2020-08-22	1	0
HCR1	2019-05-09	240	2.56	82	6.144	5.03808	YYXJTC319277406	2019-07-18	246	401	2020-08-22	1	0
HCR1	2019-05-09	160	2.8	78	4.48	3.4944	YYXJTC319248905	2019-07-03	262	418	2020-08-24	1	0
HCR1	2019-05-09	160	2.8	78	4.48	3.4944	YYXJTC318245902	2018-08-27	290	729	2020-08-25	1	0
HCR1	2019-05-09	160	2.8	78	4.48	3.4944	YYXJTC317203504	2017-09-29	260	1061	2020-08-25	1	0
HCR1	2019-05-09	140	2.7	80	3.78	3.024	YYXJTC318241306	2018-08-24	287	732	2020-08-25	2	0
HCR1	2019-05-09	160	2.8	78	4.48	3.4944	YYXJTC317239302	2017-11-20	236	1010	2020-08-26	1	0
HCR1	2019-05-09	120	2.54	81	3.048	2.46888	YYXJTC318008005	2018-01-10	290	962	2020-08-29	1	0
HCR1	2019-05-09	120	2.54	81	3.048	2.46888	YYXJTC317269105	2017-12-22	235	981	2020-08-29	1	0
HCR1	2019-05-09	120	2.54	81	3.048	2.46888	YYXJTC318249603	2018-08-28	270	732	2020-08-29	1	0
HCR1	2019-05-09	150	2.98	82	4.47	3.6654	YYXJTC317205303	2017-10-02	254	1063	2020-08-30	1	0
HCR1	2019-05-09	150	2.98	82	4.47	3.6654	YYXJTC318195808	2018-07-18	249	774	2020-08-30	1	0
HCR1	2019-05-09	150	2.98	82	4.47	3.6654	YYXJTC318249904	2018-08-28	274	733	2020-08-30	1	0
HCR1	2019-05-09	150	2.98	82	4.47	3.6654	YYXJTC319257501	2019-07-08	282	420	2020-08-31	1	0
HCR1	2019-05-09	150	2.98	82	4.47	3.6654	YYXJTC319133505	2019-02-18	278	560	2020-08-31	1	0
HCR1	2019-05-09	150	2.98	82	4.47	3.6654	YYXJTC318529306	2018-10-07	246	694	2020-08-31	1	0
HCR1	2019-05-09	150	2.98	82	4.47	3.6654	YYXJTC317275601	2017-12-31	261	975	2020-09-01	1	0
HCR1	2019-05-09	150	2.98	82	4.47	3.6654	YYXJTC317273601	2017-12-29	254	977	2020-09-01	1	0
HCR1	2019-05-09	160	2.68	83	4.288	3.55904	YYXJTC318503805	2018-09-21	258	717	2020-09-07	1	0
HCR1	2019-05-09	160	2.68	83	4.288	3.55904	YYXJTC319034004	2019-12-13	269	269	2020-09-07	1	0
HCR1	2019-05-09	160	2.68	83	4.288	3.55904	YYXJTC320001007	2020-01-04	247	247	2020-09-07	1	0
HCR1	2019-05-09	160	2.68	83	4.288	3.55904	YYXJTC320001608	2020-01-10	241	241	2020-09-07	1	0
HCR1	2019-05-09	150	3.56	85	5.34	4.539	YYXJTC318228209	2018-08-16	248	755	2020-09-09	1	0
HCR1	2019-05-09	150	3.56	85	5.34	4.539	YYXJTC318598901	2018-12-08	350	641	2020-09-09	1	0
HCR1	2019-05-09	150	3.56	85	5.34	4.539	YYXJTC319243402	2019-06-23	301	444	2020-09-09	1	0
HCR1	2019-05-09	150	3.56	85	5.34	4.539	YYXJTC318605904	2018-12-16	351	633	2020-09-09	1	0
HCR1	2019-05-09	150	3.56	85	5.34	4.539	YYXJTC319125401	2019-01-30	306	588	2020-09-09	1	0
HCR1	2019-05-09	150	3.56	85	5.34	4.539	YYXJTC319257104	2019-07-07	290	430	2020-09-09	1	0
HCR1	2019-05-09	150	3.56	85	5.34	4.539	YYXJTC318204805	2018-07-24	254	779	2020-09-10	1	0
HCR1	2019-05-09	150	3.56	85	5.34	4.539	YYXJTC318538802	2018-10-15	235	696	2020-09-10	1	0
HCR1	2019-05-09	180	3.58	82	6.444	5.28408	YYXJTC319036804	2019-12-31	256	256	2020-09-12	1	0
HCR1	2019-05-09	180	3.58	82	6.444	5.28408	YYXJTC319122802	2019-01-18	317	604	2020-09-13	1	0
HCR1	2019-05-09	180	3.58	82	6.444	5.28408	YYXJTC319034301	2019-12-16	272	272	2020-09-13	1	0
HCR1	2019-05-09	180	3.58	82	6.444	5.28408	YYXJTC317232901	2017-11-08	227	1041	2020-09-14	1	0
HCR1	2019-05-09	180	3.58	82	6.444	5.28408	YYXJTC319034108	2019-12-15	274	274	2020-09-14	1	0
HCR1	2019-05-09	180	3.58	82	6.444	5.28408	YYXJTC319035103	2019-12-14	275	275	2020-09-14	1	1
HCR1	2019-05-09	140	3.62	85	5.068	4.3078	YYXJTC317241302	2017-11-21	245	1029	2020-09-15	1	0
HCR1	2019-05-09	140	3.62	85	5.068	4.3078	YYXJTC318596406	2018-12-09	361	647	2020-09-16	1	0
HCR1	2019-05-09	140	3.62	85	5.068	4.3078	YYXJTC319034404	2019-12-15	276	276	2020-09-16	1	0
HCR1	2019-05-09	140	3.42	85	4.788	4.0698	YYXJTC318584501	2018-11-30	340	657	2020-09-17	2	0
HCR1	2019-05-09	140	3.62	85	5.068	4.3078	YYXJTC319020901	2019-09-12	225	371	2020-09-17	1	0
HCR1	2019-05-09	140	3.62	85	5.068	4.3078	YYXJTC319021102	2019-09-12	225	371	2020-09-17	1	0
HCR1	2019-05-09	140	3.62	85	5.068	4.3078	YYXJTC319023001	2019-09-18	219	365	2020-09-17	1	0
HCR1	2019-05-09	150	4.23	83	6.345	5.26635	YYXJTC319021902	2019-09-10	226	378	2020-09-22	1	0
HCR1	2019-05-09	150	4.23	83	6.345	5.26635	YYXJTC317270607	2017-12-25	229	1003	2020-09-23	1	0
HCR1	2019-05-09	130	4.23	83	5.499	4.56417	YYXJTC318249403	2018-08-28	283	757	2020-09-23	2	0
HCR1	2019-05-09	150	4.23	83	6.345	5.26635	YYXJTC319022201	2019-09-17	226	372	2020-09-23	1	0
HCR1	2019-05-09	150	4.23	83	6.345	5.26635	YYXJTC319123603	2019-01-25	313	607	2020-09-23	1	0
HCR1	2019-05-09	150	4.23	83	6.345	5.26635	YYXJTC319125303	2019-01-28	315	604	2020-09-23	1	0
HCR1	2019-05-09	150	4.23	83	6.345	5.26635	YYXJTC319135704	2019-02-20	288	581	2020-09-23	1	0
HCR1	2019-05-09	130	4.23	83	5.499	4.56417	YYXJTC319267204	2019-07-10	296	441	2020-09-23	2	0
HCR1	2019-05-09	150	4.23	83	6.345	5.26635	YYXJTC319277202	2019-07-16	289	435	2020-09-23	1	0
HCR1	2019-05-09	220	3.1	80	6.82	5.456	YYXJTC318505807	2018-09-24	233	732	2020-09-25	1	0
HCR1	2019-05-09	220	3.1	80	6.82	5.456	YYXJTC318578406	2018-11-23	368	672	2020-09-25	1	0
HCR1	2019-05-09	220	3.1	80	6.82	5.456	YYXJTC319119206	2019-01-18	322	616	2020-09-25	1	0
HCR1	2019-05-09	220	3.1	80	6.82	5.456	YYXJTC318001701	2018-01-01	262	999	2020-09-26	1	0
HCR1	2019-05-09	190	2.3	80	4.37	3.496	YYXJTC319021906	2019-09-10	324	382	2020-09-26	2	0
HCR1	2019-05-09	220	3.1	80	6.82	5.456	YYXJTC319025605	2019-09-25	223	367	2020-09-26	1	0
HCR1	2019-05-09	220	3.1	80	6.82	5.456	YYXJTC319133501	2019-02-18	293	586	2020-09-26	1	0
HCR1	2019-05-09	160	3.35	85	5.36	4.556	YYXJTC317236601	2017-11-12	249	1056	2020-10-03	1	0
HCR1	2019-05-09	160	3.35	85	5.36	4.556	YYXJTC319028303	2019-09-30	203	369	2020-10-03	1	0
HCR1	2019-05-09	160	3.35	85	5.36	4.556	YYXJTC317231107	2017-11-07	303	1062	2020-10-04	1	0
HCR1	2019-05-09	130	3.38	88	4.394	3.86672	YYXJTC317272101	2017-12-26	265	1016	2020-10-07	1	0
HCR1	2019-05-09	130	3.38	88	4.394	3.86672	YYXJTC319256906	2019-07-10	274	455	2020-10-07	2	0
HCR1	2019-05-09	130	3.38	88	4.394	3.86672	YYXJTC319033506	2019-12-13	277	300	2020-10-08	2	0
HCR1	2019-05-09	130	3.38	88	4.394	3.86672	YYXJTC318177204	2018-06-30	410	832	2020-10-09	1	0
HCR1	2019-05-09	130	3.38	88	4.394	3.86672	YYXJTC318501803	2018-09-20	325	750	2020-10-09	1	0
HCR1	2019-05-09	140	3.34	81	4.676	3.78756	YYXJTC317250003	2017-12-01	229	1044	2020-10-10	1	0
HCR1	2019-05-09	140	3.34	81	4.676	3.78756	YYXJTC318006502	2018-01-09	237	1005	2020-10-10	1	0
HCR1	2019-05-09	140	3.34	81	4.676	3.78756	YYXJTC318500506	2018-09-20	234	753	2020-10-12	1	0
HCR1	2019-05-09	140	3.34	85	4.676	3.9746	YYXJTC318518112	2018-10-03	343	740	2020-10-12	3	1
HCR1	2019-05-09	140	3.34	81	4.676	3.78756	YYXJTC319120704	2019-01-19	328	632	2020-10-12	1	0
HCR1	2019-05-09	140	3.34	81	4.676	3.78756	YYXJTC320008001	2020-02-11	244	244	2020-10-12	1	0
HCR1	2019-05-09	140	3.34	81	4.676	3.78756	YYXJTC320009401	2020-02-13	242	242	2020-10-12	1	0
HCR1	2019-05-09	150	2.42	81	3.63	2.9403	YYXJTC318014404	2018-01-14	239	1007	2020-10-17	1	0
HCR1	2019-05-09	150	2.42	85	3.63	3.0855	YYXJTC319036303	2019-12-31	255	291	2020-10-17	2	0
HCR1	2019-05-09	180	3.85	81	6.93	5.6133	YYXJTC320004405	2020-01-19	276	276	2020-10-21	1	0
HCR1	2019-05-09	180	3.85	81	6.93	5.6133	YYXJTC320006003	2020-02-07	257	257	2020-10-21	1	0
HCR1	2019-05-09	180	3.85	81	6.93	5.6133	YYXJTC320008607	2020-02-13	251	251	2020-10-21	1	0
HCR1	2019-05-09	180	3.85	81	6.93	5.6133	YYXJTC320014506	2020-03-02	233	233	2020-10-21	1	0
HCR1	2019-05-09	200	2.53	81	5.06	4.0986	YYXJTC318522103	2018-10-06	309	757	2020-11-01	1	0
HCR3	2019-02-22	257	4.5	85	11.565	9.83025	YYXJTC318500401	2018-09-20	260	438	2019-12-02	1	0
HCR3	2019-02-22	257	4.5	85	11.565	9.83025	YYXJTC317237303	2017-11-16	338	747	2019-12-03	1	0
HCR3	2019-02-22	257	4.5	85	11.565	9.83025	YYXJTC318574301	2018-11-17	381	381	2019-12-03	1	0
HCR3	2019-02-22	240	3.2	81	7.68	6.2208	YYXJTC317236405	2017-11-12	227	789	2020-01-10	1	0
HCR3	2019-02-22	240	3.2	81	7.68	6.2208	YYXJTC317265201	2017-12-18	237	753	2020-01-10	1	0
HCR3	2019-02-22	240	3.2	81	7.68	6.2208	YYXJTC318165206	2018-06-20	259	569	2020-01-10	1	0
HCR3	2019-02-22	240	3.2	81	7.68	6.2208	YYXJTC318201411	2018-07-22	255	537	2020-01-10	1	0
HCR3	2019-02-22	240	3.2	81	7.68	6.2208	YYXJTC318527508	2018-10-09	307	458	2020-01-10	1	0
HCR3	2019-02-22	240	3.2	81	7.68	6.2208	YYXJTC319159203	2019-03-17	299	299	2020-01-10	1	0
HCR3	2019-02-22	220	3.8	87	8.36	7.2732	YYXJTC319122706	2019-01-18	364	364	2020-01-17	1	0
HCR3	2019-02-22	220	3.8	87	8.36	7.2732	YYXJTC319209302	2019-05-09	253	253	2020-01-17	1	0
HCR3	2019-02-22	240	3.7	85	8.88	7.548	YYXJTC318204607	2018-07-22	262	553	2020-01-26	1	0
HCR3	2019-02-22	240	3.7	85	8.88	7.548	YYXJTC318017704	2018-01-20	232	736	2020-01-26	1	0
HCR3	2019-02-22	240	3.7	85	8.88	7.548	YYXJTC318581503	2018-11-27	382	425	2020-01-26	2	0
HCR3	2019-02-22	240	3.7	85	8.88	7.548	YYXJTC319213806	2019-05-14	257	257	2020-01-26	1	0
HCR3	2019-02-22	245	3.9	89	9.555	8.50395	YYXJTC317213603	2017-10-12	357	851	2020-02-10	1	0
HCR3	2019-02-22	245	3.9	89	9.555	8.50395	YYXJTC318174702	2018-07-01	258	589	2020-02-10	1	0
HCR3	2019-02-22	245	3.9	89	9.555	8.50395	YYXJTC318004105	2018-01-05	604	766	2020-02-10	1	0
HCR3	2019-02-22	245	3.9	89	9.555	8.50395	YYXJTC318007906	2018-01-10	254	761	2020-02-10	1	0
HCR3	2019-02-22	245	3.9	89	9.555	8.50395	YYXJTC318505801	2018-09-24	332	504	2020-02-10	2	0
HCR3	2019-02-22	245	3.9	89	9.555	8.50395	YYXJTC317219703	2017-10-19	238	844	2020-02-10	1	0
HCR3	2019-02-22	310	3.8	83	11.78	9.7774	YYXJTC318177305	2018-06-30	287	596	2020-02-16	1	0
HCR3	2019-02-22	310	3.8	83	11.78	9.7774	YYXJTC319008202	2019-04-26	296	296	2020-02-16	1	0
HCR3	2019-02-22	310	3.8	83	11.78	9.7774	YYXJTC318245503	2018-08-26	242	540	2020-02-17	1	0
HCR3	2019-02-22	310	3.8	83	11.78	9.7774	YYXJTC317239502	2017-11-20	229	819	2020-02-17	1	0
HCR3	2019-02-22	310	3.8	83	11.78	9.7774	YYXJTC318001605	2018-01-01	260	777	2020-02-17	1	0
HCR3	2019-02-22	310	3.8	83	11.78	9.7774	YYXJTC317258105	2017-12-12	258	797	2020-02-17	1	0
HCR3	2019-02-22	310	3.8	83	11.78	9.7774	YYXJTC318003808	2018-01-05	257	773	2020-02-17	1	0
HCR3	2019-02-22	310	3.8	83	11.78	9.7774	YYXJTC317226605	2017-10-31	232	839	2020-02-17	1	0
HCR3	2019-02-22	280	3.5	87	9.8	8.526	YYXJTC318516804	2018-10-03	355	525	2020-03-11	1	0
HCR3	2019-02-22	280	3.5	87	9.8	8.526	YYXJTC318169309	2018-06-24	444	626	2020-03-11	1	0
HCR3	2019-02-22	280	3.7	90	10.36	9.324	YYXJTC319009005	2019-04-26	320	320	2020-03-11	2	0
HCR3	2019-02-22	280	3.5	87	9.8	8.526	YYXJTC319009502	2019-04-29	317	317	2020-03-11	1	0
HCR3	2019-02-22	280	3.5	87	9.8	8.526	YYXJTC319160401	2019-03-15	363	363	2020-03-12	1	0
HCR3	2019-02-22	280	3.5	87	9.8	8.526	YYXJTC319207406	2019-05-10	307	307	2020-03-12	1	0
HCR3	2019-02-22	280	3.5	87	9.8	8.526	YYXJTC319274607	2019-07-15	241	241	2020-03-12	1	0
HCR3	2019-02-22	280	3.5	87	9.8	8.526	YYXJTC317240103	2017-11-20	235	844	2020-03-13	1	0
HCR3	2019-02-22	160	4.2	81	6.72	5.4432	YYXJTC318607903	2018-12-16	325	473	2020-04-02	1	0
HCR3	2019-02-22	160	4.2	81	6.72	5.4432	YYXJTC317240202	2017-11-20	239	864	2020-04-02	1	0
HCR3	2019-02-22	160	4.2	81	6.72	5.4432	YYXJTC318202405	2018-07-22	245	620	2020-04-02	1	0
HCR3	2019-02-22	160	4.2	81	6.72	5.4432	YYXJTC318601405	2018-12-12	338	478	2020-04-03	1	0
HCR3	2019-02-22	160	4.2	81	6.72	5.4432	YYXJTC318241605	2018-08-25	243	587	2020-04-03	1	0
HCR3	2019-02-22	160	4.2	81	6.72	5.4432	YYXJTC318604102	2018-12-11	333	479	2020-04-03	1	0
HCR3	2019-02-22	160	4.2	81	6.72	5.4432	YYXJTC318176602	2018-07-01	259	642	2020-04-03	1	0
HCR3	2019-02-22	160	4.2	81	6.72	5.4432	YYXJTC317240206	2017-11-20	240	865	2020-04-03	1	0
HCR3	2019-02-22	195	3.4	87	6.63	5.7681	YYXJTC318602403	2018-12-11	356	502	2020-04-26	1	1
HCR3	2019-02-22	195	3.4	87	6.63	5.7681	YYXJTC319268506	2019-07-10	291	291	2020-04-26	1	0
HCR3	2019-02-22	260	1.9	75	4.94	3.705	YYXJTC319258107	2019-07-07	287	428	2020-09-07	1	0
HCR3	2019-02-22	260	1.9	75	4.94	3.705	YYXJTC319030808	2019-12-05	277	277	2020-09-07	1	0
HCR3	2019-02-22	260	1.9	75	4.94	3.705	YYXJTC320003001	2020-01-16	235	235	2020-09-07	1	0
HCR3	2019-02-22	260	1.9	75	4.94	3.705	YYXJTC317190307	2017-09-15	272	1089	2020-09-08	1	0
HCR3	2019-02-22	260	1.9	75	4.94	3.705	YYXJTC319208308	2019-05-09	345	488	2020-09-08	1	0
HCR3	2019-02-22	260	1.9	75	4.94	3.705	YYXJTC319026604	2019-09-28	346	346	2020-09-08	1	0
HCR2	2019-02-10	320	3.4	81	10.88	8.8128	YYXJTC317245604	2017-11-28	253	734	2019-12-02	1	0
HCR2	2019-02-10	320	3.4	81	10.88	8.8128	YYXJTC318526904	2018-10-09	241	419	2019-12-02	1	0
HCR2	2019-02-10	320	3.4	81	10.88	8.8128	YYXJTC318538802	2018-10-15	235	413	2019-12-02	1	0
HCR2	2019-02-10	320	3.4	81	10.88	8.8128	YYXJTC317184204	2017-09-05	277	818	2019-12-02	1	0
HCR2	2019-02-10	290	3.5	89	10.15	9.0335	YYXJTC318191808	2018-07-16	256	504	2019-12-02	2	0
HCR2	2019-02-10	320	3.4	81	10.88	8.8128	YYXJTC318203103	2018-07-23	497	497	2019-12-02	1	0
HCR2	2019-02-10	290	3.5	89	10.15	9.0335	YYXJTC318225104	2018-08-13	239	476	2019-12-02	2	0
HCR2	2019-02-10	320	3.4	81	10.88	8.8128	YYXJTC318510802	2018-09-29	429	429	2019-12-02	1	0
HCR2	2019-02-10	320	3.4	81	10.88	8.8128	YYXJTC318579801	2018-11-24	373	373	2019-12-02	1	0
HCR2	2019-02-10	320	3.4	81	10.88	8.8128	YYXJTC319125401	2019-01-30	306	306	2019-12-02	1	0
HCR2	2019-02-10	320	3.4	81	10.88	8.8128	YYXJTC319126704	2019-02-12	293	293	2019-12-02	1	0
HCR2	2019-02-10	300	3.5	79	10.5	8.295	YYXJTC318528905	2018-10-08	323	461	2020-01-12	1	0
HCR2	2019-02-10	300	3.5	79	10.5	8.295	YYXJTC317226309	2017-10-31	225	803	2020-01-12	1	0
HCR2	2019-02-10	300	3.5	79	10.5	8.295	YYXJTC318521005	2018-10-06	320	463	2020-01-12	1	0
HCR2	2019-02-10	300	3.5	79	10.5	8.295	YYXJTC317215002	2017-10-13	239	821	2020-01-12	1	0
HCR2	2019-02-10	300	3.5	79	10.5	8.295	YYXJTC317221606	2017-10-22	374	812	2020-01-12	1	0
HCR2	2019-02-10	300	3.5	79	10.5	8.295	YYXJTC317226307	2017-10-31	222	803	2020-01-12	1	0
HCR2	2019-02-10	300	3.5	79	10.5	8.295	YYXJTC317249604	2017-12-01	275	772	2020-01-12	1	0
HCR2	2019-02-10	300	3.5	79	10.5	8.295	YYXJTC319175904	2019-04-01	286	286	2020-01-12	1	0
HCR2	2019-02-10	300	3.5	79	10.5	8.295	YYXJTC317265702	2017-12-18	240	756	2020-01-13	1	0
HCR2	2019-02-10	300	3.5	79	10.5	8.295	YYXJTC317263403	2017-12-17	253	757	2020-01-13	1	0
HCR2	2019-02-10	345	3.3	85	11.385	9.67725	YYXJTC318522107	2018-10-06	310	481	2020-01-30	1	0
HCR2	2019-02-10	345	3.3	85	11.385	9.67725	YYXJTC318211303	2018-07-30	246	549	2020-01-30	1	0
HCR2	2019-02-10	330	3.7	85	12.21	10.3785	YYXJTC319023806	2019-09-21	251	251	2020-05-29	1	0
HCR2	2019-02-10	320	3.6	76	11.52	8.7552	YYXJTC318250603	2018-08-29	501	641	2020-05-31	1	0
HCR2	2019-02-10	320	3.6	76	11.52	8.7552	YYXJTC317228203	2017-11-01	222	942	2020-05-31	1	0
HCR2	2019-02-10	320	3.6	76	11.52	8.7552	YYXJTC317225801	2017-10-31	232	943	2020-05-31	1	0
HCR2	2019-02-10	320	3.6	76	11.52	8.7552	YYXJTC317253606	2017-12-06	237	908	2020-06-01	1	0
HCR2	2019-02-10	320	3.6	76	11.52	8.7552	YYXJTC317267502	2017-12-21	238	893	2020-06-01	1	0
HCR2	2019-02-10	320	3.6	76	11.52	8.7552	YYXJTC319161601	2019-03-21	296	438	2020-06-01	1	0
HCR2	2019-02-10	320	3.6	76	11.52	8.7552	YYXJTC318026404	2018-01-28	219	855	2020-06-01	1	0
HCR2	2019-02-10	320	3.6	76	11.52	8.7552	YYXJTC319028401	2019-10-01	244	244	2020-06-01	1	0
HCR2	2019-02-10	320	3.6	76	11.52	8.7552	YYXJTC319158303	2019-03-15	302	445	2020-06-02	1	0
HCR2	2019-02-10	320	3.6	76	11.52	8.7552	YYXJTC318012107	2018-01-14	229	870	2020-06-02	1	0
HCR2	2019-02-10	305	3.3	75	10.065	7.54875	YYXJTC317226307	2017-10-31	222	946	2020-06-03	1	1
HCR2	2019-02-10	305	3.3	75	10.065	7.54875	YYXJTC319368302	2019-09-19	213	258	2020-06-03	1	0
HCR2	2019-02-10	305	3.3	75	10.065	7.54875	YYXJTC317185705	2017-09-09	275	999	2020-06-04	1	0
HCR2	2019-02-10	305	3.3	75	10.065	7.54875	YYXJTC318004501	2018-01-06	592	880	2020-06-04	1	0
HCR2	2019-02-10	305	3.3	75	10.065	7.54875	YYXJTC317181405	2017-09-02	279	1006	2020-06-04	1	0
HCR2	2019-02-10	305	3.3	75	10.065	7.54875	YYXJTC317265911	2017-12-18	233	899	2020-06-04	1	0
HCR2	2019-02-10	305	3.3	75	10.065	7.54875	YYXJTC318017002	2018-01-19	232	867	2020-06-04	1	0
HCR2	2019-02-10	305	3.3	75	10.065	7.54875	YYXJTC318175807	2018-07-01	438	705	2020-06-05	1	0
HCR2	2019-02-10	305	3.3	75	10.065	7.54875	YYXJTC318012205	2018-01-14	244	873	2020-06-05	1	0
HCR2	2019-02-10	295	3.2	75	9.44	7.08	YYXJTC318014902	2018-01-14	258	873	2020-06-05	2	0
HCR2	2019-02-10	200	3.6	76	7.2	5.472	YYXJTC319028501	2019-10-02	250	250	2020-06-08	1	0
HCR2	2019-02-10	200	3.6	76	7.2	5.472	YYXJTC318026201	2018-01-27	224	864	2020-06-09	1	0
HCR2	2019-02-10	200	3.6	76	7.2	5.472	YYXJTC318187202	2018-07-09	248	701	2020-06-09	1	0
HCR2	2019-02-10	200	3.6	76	7.2	5.472	YYXJTC318500604	2018-09-20	339	628	2020-06-09	1	0
HCR2	2019-02-10	200	3.6	76	7.2	5.472	YYXJTC318195101	2018-07-16	266	694	2020-06-09	1	0
HCR2	2019-02-10	200	3.6	76	7.2	5.472	YYXJTC318515603	2018-10-02	329	617	2020-06-10	1	0
HCR2	2019-02-10	200	3.6	76	7.2	5.472	YYXJTC318210507	2018-07-29	227	682	2020-06-10	1	0
HCR2	2019-02-10	265	3.6	80	9.54	7.632	YYXJTC317263403	2017-12-17	253	909	2020-06-13	1	0
HCR2	2019-02-10	265	3.6	80	9.54	7.632	YYXJTC319208405	2019-05-09	253	401	2020-06-13	1	0
HCR2	2019-02-10	265	3.6	80	9.54	7.632	YYXJTC318523902	2018-10-07	318	615	2020-06-13	1	0
HCR2	2019-02-10	265	3.6	80	9.54	7.632	YYXJTC317272903	2017-12-26	242	901	2020-06-14	1	0
HCR2	2019-02-10	265	3.6	80	9.54	7.632	YYXJTC317211201	2017-10-08	257	980	2020-06-14	1	0
HCR2	2019-02-10	325	3.5	76	11.375	8.645	YYXJTC318000904	2018-01-01	236	897	2020-06-16	1	0
HCR2	2019-02-10	325	3.5	76	11.375	8.645	YYXJTC318524201	2018-10-03	327	623	2020-06-17	1	0
HCR2	2019-02-10	325	3.5	76	11.375	8.645	YYXJTC317266401	2017-12-19	230	911	2020-06-17	1	0
HCR2	2019-02-10	325	3.5	76	11.375	8.645	YYXJTC319019305	2019-09-05	251	286	2020-06-17	2	0
HCR2	2019-02-10	325	3.5	76	11.375	8.645	YYXJTC319023305	2019-09-21	210	270	2020-06-17	2	0
HCR2	2019-02-10	325	3.5	76	11.375	8.645	YYXJTC319026602	2019-09-28	222	263	2020-06-17	2	0
HCR2	2019-02-10	320	3.4	79	10.88	8.5952	YYXJTC318502511	2018-09-21	324	636	2020-06-18	1	0
HCR2	2019-02-10	320	3.4	79	10.88	8.5952	YYXJTC318248604	2018-08-28	225	660	2020-06-18	1	0
HCR2	2019-02-10	320	3.4	79	10.88	8.5952	YYXJTC318174402	2018-07-01	283	718	2020-06-18	1	0
HCR2	2019-02-10	320	3.4	79	10.88	8.5952	YYXJTC319019104	2019-09-04	288	288	2020-06-18	1	0
HCR2	2019-02-10	320	3.4	79	10.88	8.5952	YYXJTC318520601	2018-10-06	309	622	2020-06-19	1	0
HCR2	2019-02-10	320	3.4	79	10.88	8.5952	YYXJTC318510302	2018-09-28	335	630	2020-06-19	1	0
HCR2	2019-02-10	320	3.4	79	10.88	8.5952	YYXJTC317209706	2017-10-06	244	987	2020-06-19	1	0
HCR2	2019-02-10	320	3.4	79	10.88	8.5952	YYXJTC317242903	2017-11-24	277	938	2020-06-19	1	0
HCR2	2019-02-10	280	3.6	85	10.08	8.568	YYXJTC317262004	2017-12-16	267	917	2020-06-20	1	0
HCR2	2019-02-10	280	3.6	85	10.08	8.568	YYXJTC317214801	2017-10-13	246	982	2020-06-21	1	0
HCR2	2019-02-10	280	3.6	85	10.08	8.568	YYXJTC317223301	2017-10-25	233	970	2020-06-21	1	0
HCR2	2019-02-10	290	3.12	79	9.048	7.14792	YYXJTC317274503	2017-12-29	241	908	2020-06-24	1	0
HCR2	2019-02-10	290	3.12	79	9.048	7.14792	YYXJTC317274901	2017-12-29	268	908	2020-06-24	1	0
HCR2	2019-02-10	290	3.12	79	9.048	7.14792	YYXJTC318010602	2018-01-13	231	893	2020-06-24	1	0
HCR2	2019-02-10	290	3.12	79	9.048	7.14792	YYXJTC318005102	2018-01-06	590	901	2020-06-25	1	0
HCR2	2019-02-10	335	3.5	79	11.725	9.26275	YYXJTC317238205	2017-11-17	226	965	2020-07-09	1	0
HCR2	2019-02-10	335	3.5	79	11.725	9.26275	YYXJTC317261203	2017-12-15	475	937	2020-07-09	1	0
HCR2	2019-02-10	335	3.5	79	11.725	9.26275	YYXJTC318249807	2018-08-28	240	681	2020-07-09	1	0
HCR2	2019-02-10	335	3.5	79	11.725	9.26275	YYXJTC319198502	2019-04-30	290	436	2020-07-09	1	0
HCR2	2019-02-10	335	3.5	79	11.725	9.26275	YYXJTC318001003	2018-01-01	258	920	2020-07-09	1	0
HCR2	2019-02-10	335	3.5	79	11.725	9.26275	YYXJTC317227603	2017-11-01	228	981	2020-07-09	1	0
HCR2	2019-02-10	335	3.5	79	11.725	9.26275	YYXJTC317269901	2017-12-23	265	929	2020-07-09	1	0
HCR2	2019-02-10	335	3.5	79	11.725	9.26275	YYXJTC317224202	2017-10-26	225	987	2020-07-09	1	0
HCR2	2019-02-10	335	3.5	79	11.725	9.26275	YYXJTC319028102	2019-10-02	282	282	2020-07-10	1	0
HCR2	2019-02-10	360	3	81	10.8	8.748	YYXJTC317245103	2017-11-25	227	960	2020-07-12	1	0
HCR2	2019-02-10	360	3	81	10.8	8.748	YYXJTC317181506	2017-09-02	285	1044	2020-07-12	1	0
HCR2	2019-02-10	360	3	81	10.8	8.748	YYXJTC318193001	2018-07-15	262	728	2020-07-12	1	0
HCR2	2019-02-10	360	3	81	10.8	8.748	YYXJTC318198306	2018-07-20	258	723	2020-07-12	1	0
HCR2	2019-02-10	360	3	81	10.8	8.748	YYXJTC317230203	2017-11-05	219	980	2020-07-12	1	0
HCR2	2019-02-10	360	3	81	10.8	8.748	YYXJTC318187105	2018-07-10	288	733	2020-07-12	1	0
HCR2	2019-02-10	360	3	81	10.8	8.748	YYXJTC318210207	2018-07-29	259	714	2020-07-12	1	0
HCR2	2019-02-10	360	3	81	10.8	8.748	YYXJTC418246707	2018-01-01	481	923	2020-07-12	1	0
HCR2	2019-02-10	360	3	81	10.8	8.748	YYXJTC318501503	2018-09-20	364	661	2020-07-12	1	0
HCR2	2019-02-10	360	3	81	10.8	8.748	YYXJTC319027905	2019-10-02	284	284	2020-07-12	1	0
HCR2	2019-02-10	360	3	81	10.8	8.748	YYXJTC319028502	2019-10-02	284	284	2020-07-12	1	0
HCR2	2019-02-10	360	3	81	10.8	8.748	YYXJTC319370204	2019-09-23	293	293	2020-07-12	1	0
HCR2	2019-02-10	360	3	81	10.8	8.748	YYXJTC319206104	2019-05-04	292	436	2020-07-13	1	0
HCR2	2019-02-10	360	3	81	10.8	8.748	YYXJTC319025302	2019-09-25	292	292	2020-07-13	1	0
HCR2	2019-02-10	360	3	81	10.8	8.748	YYXJTC319366102	2019-09-19	298	298	2020-07-13	1	0
HCR2	2019-02-10	360	3	81	10.8	8.748	YYXJTC319209005	2019-05-10	280	431	2020-07-14	1	0
HCR2	2019-02-10	360	3	81	10.8	8.748	YYXJTC318210502	2018-07-29	256	716	2020-07-14	1	0
HCR2	2019-02-10	305	3.4	80	10.37	8.296	YYXJTC317226302	2017-10-31	226	990	2020-07-17	1	0
HCR2	2019-02-10	305	3.4	80	10.37	8.296	YYXJTC318187205	2018-07-09	283	739	2020-07-17	1	0
HCR2	2019-02-10	305	3.4	80	10.37	8.296	YYXJTC317233506	2017-11-08	229	983	2020-07-18	1	0
HCR2	2019-02-10	305	3.4	80	10.37	8.296	YYXJTC317226605	2017-10-31	232	991	2020-07-18	1	0
HCR2	2019-02-10	305	3.4	80	10.37	8.296	YYXJTC317219404	2017-10-19	242	1003	2020-07-18	1	0
HCR2	2019-02-10	305	3.4	80	10.37	8.296	YYXJTC318250609	2018-08-29	232	689	2020-07-18	1	0
HCR2	2019-02-10	240	3.2	81	7.68	6.2208	YYXJTC319021502	2019-09-11	313	313	2020-07-20	1	0
HCR2	2019-02-10	240	3.2	81	7.68	6.2208	YYXJTC319029501	2019-10-09	285	285	2020-07-20	1	0
HCR2	2019-02-10	240	3.2	81	7.68	6.2208	YYXJTC318202903	2018-07-23	269	729	2020-07-21	1	0
HCR2	2019-02-10	240	3.2	81	7.68	6.2208	YYXJTC317264805	2017-12-18	245	946	2020-07-21	1	0
HCR2	2019-02-10	240	3.2	81	7.68	6.2208	YYXJTC317266101	2017-12-19	243	945	2020-07-21	1	0
HCR2	2019-02-10	240	3.2	81	7.68	6.2208	YYXJTC318244703	2018-08-24	239	697	2020-07-21	1	0
HCR2	2019-02-10	240	3.2	81	7.68	6.2208	YYXJTC318175005	2018-06-30	280	752	2020-07-21	1	0
HCR2	2019-02-10	240	3.2	81	7.68	6.2208	YYXJTC318209602	2018-07-27	286	725	2020-07-21	1	0
HCR2	2019-02-10	240	3.2	81	7.68	6.2208	YYXJTC418185204	2018-01-01	440	932	2020-07-21	1	0
HCR2	2019-02-10	365	3.4	76	12.41	9.4316	YYXJTC318006607	2018-01-09	221	926	2020-07-23	1	0
HCR2	2019-02-10	365	3.4	76	12.41	9.4316	YYXJTC318025201	2018-01-27	245	910	2020-07-25	1	0
HCR2	2019-02-10	400	2.4	76	9.6	7.296	YYXJTC318241602	2018-08-25	246	704	2020-07-29	1	0
HCR2	2019-02-10	400	2.4	76	9.6	7.296	YYXJTC319022305	2019-09-19	314	314	2020-07-29	1	0
HCR2	2019-02-10	400	2.4	76	9.6	7.296	YYXJTC319025404	2019-09-25	308	308	2020-07-29	1	0
HCR2	2019-02-10	400	2.4	76	9.6	7.296	YYXJTC319026802	2019-09-27	306	306	2020-07-29	1	0
HCR2	2019-02-10	400	2.4	76	9.6	7.296	YYXJTC319208506	2019-05-11	296	446	2020-07-30	1	0
HCR2	2019-02-10	400	2.4	76	9.6	7.296	YYXJTC318188301	2018-07-14	244	747	2020-07-30	1	0
HCR2	2019-02-10	400	2.4	76	9.6	7.296	YYXJTC318196703	2018-07-18	260	743	2020-07-30	1	0
LCR2	2019-07-19	242	2.5	80	6.05	4.84	YYXJTC317258703	2017-12-12	250	984	2020-08-22	1	1
LCR2	2019-07-19	242	2.5	80	6.05	4.84	YYXJTC319031503	2019-12-10	256	256	2020-08-22	1	0
LCR2	2019-07-19	242	2.5	80	6.05	4.84	YYXJTC318186402	2018-07-08	264	777	2020-08-23	1	0
LCR2	2019-07-19	242	2.5	80	6.05	4.84	YYXJTC418185207	2018-01-01	481	965	2020-08-23	1	0
LCR2	2019-07-19	242	2.5	80	6.05	4.84	YYXJTC317242302	2017-11-21	230	1006	2020-08-23	1	1
LCR2	2019-07-19	242	2.5	80	6.05	4.84	YYXJTC317231608	2017-11-07	239	1021	2020-08-24	1	1
LCR2	2019-07-19	242	2.5	80	6.05	4.84	YYXJTC318251302	2018-08-29	277	726	2020-08-24	1	1
LCR2	2019-07-19	200	2.8	83	5.6	4.648	YYXJTC317204802	2017-10-01	251	1069	2020-09-04	1	0
LCR2	2019-07-19	200	2.8	83	5.6	4.648	YYXJTC319121503	2019-01-19	308	594	2020-09-04	1	0
LCR2	2019-07-19	200	2.8	83	5.6	4.648	YYXJTC319266504	2019-07-11	254	421	2020-09-04	1	0
LCR2	2019-07-19	200	2.8	83	5.6	4.648	YYXJTC317258005	2017-12-12	272	997	2020-09-04	1	0
LCR2	2019-07-19	200	2.8	83	5.6	4.648	YYXJTC318600009	2018-12-12	346	632	2020-09-04	1	0
LCR2	2019-07-19	200	2.8	83	5.6	4.648	YYXJTC318606303	2018-12-16	337	628	2020-09-04	1	0
LCR2	2019-07-19	200	2.8	83	5.6	4.648	YYXJTC317223001	2017-10-24	236	1046	2020-09-04	1	0
LCR2	2019-07-19	200	2.8	83	5.6	4.648	YYXJTC319031504	2019-12-10	269	269	2020-09-04	1	0
LCR2	2019-07-19	200	2.8	83	5.6	4.648	YYXJTC317262204	2017-12-16	237	994	2020-09-05	1	0
LCR2	2019-07-19	210	3.42	85	7.182	6.1047	YYXJTC418252802	2018-01-01	479	981	2020-09-08	1	0
LCR2	2019-07-19	210	3.42	85	7.182	6.1047	YYXJTC319032504	2019-12-12	271	271	2020-09-08	1	1
LCR2	2019-07-19	210	3.42	85	7.182	6.1047	YYXJTC319034803	2019-12-15	268	268	2020-09-08	1	0
LCR2	2019-07-19	210	3.42	85	7.182	6.1047	YYXJTC319119201	2019-01-18	311	600	2020-09-09	1	0
LCR2	2019-07-19	210	3.42	85	7.182	6.1047	YYXJTC318500401	2018-09-20	260	720	2020-09-09	1	0
LCR2	2019-07-19	210	3.42	85	7.182	6.1047	YYXJTC318550301	2018-10-31	391	679	2020-09-09	1	0
LCR2	2019-07-19	210	3.42	85	7.182	6.1047	YYXJTC319410405	2019-12-13	271	271	2020-09-09	1	0
LCR2	2019-07-19	230	3.42	85	7.866	6.6861	YYXJTC418185203	2018-01-01	514	982	2020-09-09	2	0
LCR2	2019-07-19	230	2.9	82	6.67	5.4694	YYXJTC319037305	2019-12-30	258	258	2020-09-13	1	0
LCR2	2019-07-19	230	2.9	82	6.67	5.4694	YYXJTC319036706	2019-12-31	258	258	2020-09-14	1	0
LCR2	2019-07-19	230	2.9	82	6.67	5.4694	YYXJTC318580506	2018-11-26	368	659	2020-09-15	1	0
LCR2	2019-07-19	230	2.9	82	6.67	5.4694	YYXJTC318595202	2018-12-09	350	646	2020-09-15	1	0
LCR2	2019-07-19	230	2.9	82	6.67	5.4694	YYXJTC318179304	2018-07-05	286	803	2020-09-15	1	1
LCR2	2019-07-19	230	2.9	82	6.67	5.4694	YYXJTC319120103	2019-01-18	313	607	2020-09-16	1	0
LCR2	2019-07-19	230	2.9	82	6.67	5.4694	YYXJTC318602501	2018-12-12	347	644	2020-09-16	1	0
LCR2	2019-07-19	230	2.9	82	6.67	5.4694	YYXJTC319023804	2019-09-21	361	361	2020-09-16	1	0
LCR2	2019-07-19	230	2.9	82	6.67	5.4694	YYXJTC319119501	2019-01-19	300	606	2020-09-16	1	0
LCR2	2019-07-19	230	2.9	82	6.67	5.4694	YYXJTC319122903	2019-01-28	303	597	2020-09-16	1	0
LCR2	2019-07-19	140	3.43	82	4.802	3.93764	YYXJTC317242302	2017-11-21	230	1031	2020-09-17	2	0
LCR2	2019-07-19	140	3.43	82	4.802	3.93764	YYXJTC318228208	2018-08-16	229	765	2020-09-19	3	0
LCR2	2019-07-19	200	2.58	85	5.16	4.386	YYXJTC318581405	2018-11-28	372	662	2020-09-20	1	0
LCR2	2019-07-19	200	2.58	85	5.16	4.386	YYXJTC319123803	2019-01-25	308	605	2020-09-21	1	0
LCR2	2019-07-19	200	2.58	85	5.16	4.386	YYXJTC319268506	2019-07-10	291	439	2020-09-21	1	0
LCR2	2019-07-19	290	2.5	80	7.25	5.8	YYXJTC317258002	2017-12-12	264	1015	2020-09-22	2	0
LCR2	2019-07-19	215	3	81	6.45	5.2245	YYXJTC317260706	2017-12-15	248	1012	2020-09-22	1	0
LCR2	2019-07-19	215	3	81	6.45	5.2245	YYXJTC319125901	2019-01-30	293	601	2020-09-22	1	0
LCR2	2019-07-19	215	3	81	6.45	5.2245	YYXJTC319022203	2019-09-17	224	372	2020-09-23	1	0
LCR2	2019-07-19	215	3	81	6.45	5.2245	YYXJTC319119904	2019-01-18	321	614	2020-09-23	1	0
LCR2	2019-07-19	215	3	81	6.45	5.2245	YYXJTC317252606	2017-12-06	247	1023	2020-09-24	1	0
LCR2	2019-07-19	215	3	81	6.45	5.2245	YYXJTC318244701	2018-08-24	219	762	2020-09-24	1	0
LCR2	2019-07-19	290	2.5	80	7.25	5.8	YYXJTC318533201	2018-10-13	243	712	2020-09-24	2	0
LCR2	2019-07-19	215	3	81	6.45	5.2245	YYXJTC319033203	2019-12-13	286	286	2020-09-24	1	0
LCR2	2019-07-19	230	3.4	85	7.82	6.647	YYXJTC319037303	2019-12-30	271	271	2020-09-26	1	0
LCR2	2019-07-19	230	3.4	85	7.82	6.647	YYXJTC317226801	2017-10-31	423	1062	2020-09-27	1	0
LCR2	2019-07-19	230	3.4	85	7.82	6.647	YYXJTC318601407	2018-12-12	347	655	2020-09-27	1	0
LCR2	2019-07-19	230	3.4	85	7.82	6.647	YYXJTC319023003	2019-09-18	230	375	2020-09-27	1	0
LCR2	2019-07-19	230	3.4	85	7.82	6.647	YYXJTC319135303	2019-02-21	254	585	2020-09-28	1	0
LCR2	2019-07-19	230	3.4	85	7.82	6.647	YYXJTC319252201	2019-07-02	301	454	2020-09-28	1	0
LCR2	2019-07-19	250	3	80	7.5	6	YYXJTC317242511	2017-11-21	243	1045	2020-10-01	1	0
LCR2	2019-07-19	260	2.3	80	5.98	4.784	YYXJTC317245602	2017-11-28	284	1038	2020-10-01	2	0
LCR2	2019-07-19	250	3	80	7.5	6	YYXJTC318248107	2018-08-28	271	765	2020-10-01	1	0
LCR2	2019-07-19	250	3	80	7.5	6	YYXJTC318249405	2018-08-28	236	765	2020-10-01	1	0
LCR2	2019-07-19	250	3	80	7.5	6	YYXJTC318581609	2018-11-28	385	673	2020-10-01	1	0
LCR2	2019-07-19	250	3	80	7.5	6	YYXJTC318593603	2018-12-06	372	665	2020-10-01	1	0
LCR2	2019-07-19	250	3	80	7.5	6	YYXJTC319119503	2019-01-19	302	621	2020-10-01	1	0
LCR2	2019-07-19	250	3	80	7.5	6	YYXJTC317208908	2017-10-06	243	1092	2020-10-02	1	0
LCR2	2019-07-19	250	3	80	7.5	6	YYXJTC318179902	2018-07-05	296	820	2020-10-02	1	0
LCR2	2019-07-19	260	2.3	80	5.98	4.784	YYXJTC318227502	2018-08-15	252	779	2020-10-02	2	0
LCR3	2019-09-19	220	3.2	75	7.04	5.28	YYXJTC317208608	2017-10-05	239	1036	2020-08-06	1	0
LCR3	2019-09-19	220	3.2	75	7.04	5.28	YYXJTC318225504	2018-08-15	236	723	2020-08-07	1	0
LCR3	2019-09-19	220	3.2	75	7.04	5.28	YYXJTC318247406	2018-08-25	249	713	2020-08-07	1	0
LCR3	2019-09-19	220	3.2	75	7.04	5.28	YYXJTC418226504	2018-01-01	453	949	2020-08-07	1	0
LCR3	2019-09-19	220	3.2	75	7.04	5.28	YYXJTC318246606	2018-08-25	273	713	2020-08-07	1	0
LCR3	2019-09-19	220	3.2	75	7.04	5.28	YYXJTC317239401	2017-11-20	240	991	2020-08-07	1	0
LCR3	2019-09-19	220	3.2	75	7.04	5.28	YYXJTC317202203	2017-09-27	258	1045	2020-08-07	1	0
LCR3	2019-09-19	220	3.2	75	7.04	5.28	YYXJTC317231703	2017-11-07	326	1004	2020-08-07	1	1
LCR3	2019-09-19	195	2.56	82	4.992	4.09344	YYXJTC319274607	2019-07-15	241	390	2020-08-08	1	0
LCR3	2019-09-19	260	2.1	75	5.46	4.095	YYXJTC319031602	2019-12-08	248	248	2020-08-12	1	0
LCR3	2019-09-19	220	2.62	76	5.764	4.38064	YYXJTC317222502	2017-10-24	431	1025	2020-08-14	1	0
LCR3	2019-09-19	220	2.62	76	5.764	4.38064	YYXJTC318199602	2018-07-20	246	756	2020-08-14	1	0
LCR3	2019-09-19	220	2.62	76	5.764	4.38064	YYXJTC318528702	2018-10-09	341	675	2020-08-14	1	0
LCR3	2019-09-19	220	2.62	76	5.764	4.38064	YYXJTC318176709	2018-06-30	251	777	2020-08-15	1	0
LCR3	2019-09-19	220	2.62	76	5.764	4.38064	YYXJTC318227505	2018-08-15	220	731	2020-08-15	1	0
LCR3	2019-09-19	180	2.64	78	4.752	3.70656	YYXJTC319132901	2019-02-15	266	554	2020-08-22	1	0
LCR3	2019-09-19	180	2.64	78	4.752	3.70656	YYXJTC317250401	2017-12-01	283	995	2020-08-22	1	0
LCR3	2019-09-19	180	2.64	78	4.752	3.70656	YYXJTC318500605	2018-09-20	417	703	2020-08-23	1	0
LCR3	2019-09-19	180	2.64	78	4.752	3.70656	YYXJTC317262707	2017-12-16	246	981	2020-08-23	1	0
LCR3	2019-09-19	180	2.64	78	4.752	3.70656	YYXJTC318607602	2018-12-15	328	617	2020-08-23	1	0
LCR3	2019-09-19	180	2.64	78	4.752	3.70656	YYXJTC318188205	2018-07-14	482	771	2020-08-23	1	0
LCR3	2019-09-19	180	2.64	78	4.752	3.70656	YYXJTC317210305	2017-10-08	253	1050	2020-08-23	1	0
LCR3	2019-09-19	180	2.64	78	4.752	3.70656	YYXJTC317250004	2017-12-01	242	997	2020-08-24	1	0
LCR3	2019-09-19	180	2.64	78	4.752	3.70656	YYXJTC319009707	2019-04-30	326	482	2020-08-24	1	0
LCR3	2019-09-19	120	2.65	75	3.18	2.385	YYXJTC319133901	2019-02-19	269	554	2020-08-26	1	0
LCR3	2019-09-19	120	2.65	75	3.18	2.385	YYXJTC318535701	2018-10-11	240	685	2020-08-26	1	0
LCR3	2019-09-19	120	2.65	75	3.18	2.385	YYXJTC317219709	2017-10-19	240	1042	2020-08-26	1	0
LCR3	2019-09-19	120	2.65	75	3.18	2.385	YYXJTC317265504	2017-12-18	240	982	2020-08-26	1	1
LCR3	2019-09-19	120	2.65	75	3.18	2.385	YYXJTC318158803	2018-06-14	495	804	2020-08-26	1	0
LCR3	2019-09-19	120	2.65	75	3.18	2.385	YYXJTC318533201	2018-10-13	243	683	2020-08-26	1	0
LCR3	2019-09-19	110	2.54	75	2.794	2.0955	YYXJTC318249802	2018-08-28	207	732	2020-08-29	1	0
LCR3	2019-09-19	110	2.54	75	2.794	2.0955	YYXJTC317236202	2017-11-12	238	1022	2020-08-30	1	0
LCR3	2019-09-19	110	2.54	75	2.794	2.0955	YYXJTC317209102	2017-10-06	251	1059	2020-08-30	1	0
LCR3	2019-09-19	110	2.54	75	2.794	2.0955	YYXJTC317258008	2017-12-12	244	992	2020-08-30	1	1
LCR3	2019-09-19	110	2.54	75	2.794	2.0955	YYXJTC319123403	2019-01-29	290	580	2020-08-31	1	0
LCR3	2019-09-19	170	2.78	78	4.726	3.68628	YYXJTC318179304	2018-07-05	286	829	2020-10-11	2	0
LCR3	2019-09-19	175	2.78	73	4.865	3.55145	YYXJTC318005903	2018-01-06	263	1010	2020-10-12	1	0
LCR3	2019-09-19	175	2.78	73	4.865	3.55145	YYXJTC318210504	2018-07-29	241	806	2020-10-12	1	0
LCR3	2019-09-19	175	2.78	73	4.865	3.55145	YYXJTC320008906	2020-02-15	240	240	2020-10-12	1	0
LCR3	2019-09-19	153	2.1	75	3.213	2.40975	YYXJTC319137304	2019-02-22	280	599	2020-10-13	1	0
LCR3	2019-09-19	165	2.72	75	4.488	3.366	YYXJTC320005204	2020-01-31	265	265	2020-10-22	1	0
LCR3	2019-09-19	165	2.72	75	4.488	3.366	YYXJTC320009004	2020-02-14	251	251	2020-10-22	1	0
LCR3	2019-09-19	165	2.72	75	4.488	3.366	YYXJTC320013208	2020-02-24	241	241	2020-10-22	1	1
LCR3	2019-09-19	165	2.72	75	4.488	3.366	YYXJTC320169201	2020-03-04	232	232	2020-10-22	1	0
